# Supplementary material for: Pilot plant study on nitrogen and phosphorus removal in marine wastewater by marine sediment with sequencing batch reactor
Source: PLoS One. 2020 May 19;15(5):e0233042. doi: 10.1371/journal.pone.0233042 (PMC7236998; doi:10.1371/journal.pone.0233042)
Supplement: S2 Table — (XLSX) [file pone.0233042.s010.xlsx]

## Sheet: Table S2
S2 Table. Analysis of bacterial communities in eco-HEMS during adaptation period from the marine sediment to eco-HEMS.
Kingdom	Phylum	Class	Order	Family	Genus	0 week	1 week	2 week	3 week	4 week	5 week
Bacteria						0.980854	0.998805	0.992267	0.998398	0.999932	0.999257
	Acidobacteria					0.0308965	0.00156207	0.00114025	0	0	0.000134065
	Actinobacteria	Actinobacteria				0.058675	0.0735091	0.0132684	0.00134133	0.00124377	0.00123955
			Acidimicrobiales	Acidimicrobiaceae	Ilumatobacter	0	0.0074428	0	0.000670666	0.000467905	0.000287282
			Actinomycetales			0.0287577	0.0238905	0.00730797	0.000670666	0.000775863	0.000540499
				Microbacteriaceae		0.0018811	0	0.000440551	0	0	0
				Micrococcaceae		0.0054887	0	0	0.000447111	0.000121309	7.66085e-05
					Arthrobacter	0.00376221	0	0	0.000447111	0.000103979	7.66085e-05
					Micrococcus	0.00172649	0	0	0	1.73298e-05	0
				Nocardioidaceae	Aeromicrobium	0.00208725	0	0.000829273	0	0	0
				Propionibacteriaceae	Propionibacterium	0.00752442	0	0.00246191	3.72592e-05	0.000346596	0.000363891
				Others		0.0117762	0.0238905	0.00357624	0.000186296	0.000307958	0
			Solirubrobacterales	Conexibacteraceae	Conexibacter	0.00427758	0	0	0	0	0
			Others			0.0256397	0.0421759	0.0059604	0	0	0.000411771
	Bacteroidetes					0.282449	0.182211	0.06204	0.310295	0.190304	0.20967
		Bacteroidia				0.24645	0.00119452	0.0264331	3.72592e-05	0.000299607	0.00577649
			Bacteroidales			0.24645	0.00119452	0.0264331	3.72592e-05	0.000299607	0.00577649
				Porphyromonadaceae		0.0376221	0	0.00160672	0	0.000299607	0.00100761
					Paludibacter	0.0143788	0	0	0	0	0.000469227
					Porphyromonas	0.00306646	0	0.00129574	0	0.000294607	0
					Others	0.0201768	0	0.000310978	0	5e-06	0.000538379
				Prevotellaceae		0.0873811	9.18864e-05	0.00313569	0	0	0.000967183
					Paraprevotella	0.0301492	9.18864e-05	0.00152897	0	0	0.00022025
					Prevotella	0.0401732	0	0.00160672	0	0	0.000746933
					Others	0.0170588	0	0	0	5e-06	3.83043e-05
				Rikenellaceae	Alistipes	0.00935398	0	0	0	0	0.00026813
				Bacteroidaceae	Bacteroides	0.0556601	0.00110264	0.0216907	3.72592e-05	0	0.00269087
				Others		0.0564331	0	0	0	0	0.000842694
		Cytophagia	Cytophagales	Flammeovirgaceae	Fulvivirga	0	0.0260039	0.000492381	0.000558888	0.000762512	0.000507532
		Flavobacteriia	Flavobacteriales			0.0184245	0.113572	0.031927	0.216402	0.148794	0.197123
				Cryomorphaceae		0.00301492	0.00165396	0.00811133	0.0100227	0.0101553	0.0253766
					Crocinitomix	0	0	0	0.0018257	0.00308471	0.0250606
					Owenweeksia	0.00301492	0	0	0.000223555	5.19895e-05	0.000201097
					Others	0	0.00165396	0.00811133	0.00797347	0.00701858	0.000114913
				Flavobacteriaceae		0.0154096	0.111918	0.0238157	0.205447	0.137841	0.171488
					Aequorivita	0	0	0	0.00268266	0.00206225	0.00157048
					Arenibacter	0	0	0.000570125	0.00480644	0.00566685	0.0149291
					Gaetbulibacter	0	0.00349168	0.00497564	0.0905771	0.0569458	0.0599079
					Maribacter	0	0	0	0.000409851	5.19895e-05	0.00482634
					Meridianimaribacter	0	0	0	0.00171392	0.00573617	0.00175242
					Muricauda	0	0	0	0.00804799	0.00436711	0.00361975
					Psychroserpens	0	0	0.0031616	0.053616	0.0425967	0.0426997
					Robiginitalea	0	0.0551319	0	0	0	0
					Tenacibaculum	0	0.00101075	0.00642687	0.00417303	0.00154235	0.00235571
					Ulvibacter	0	0.00110264	0	0.00208652	0.00270345	0.000833118
					Winogradskyella	0	0	0.00259148	0.0130407	0.00237419	0.0040028
					Others	0.0154096	0.0511807	0.00608998	0.024293	0.0137945	0.034991
				Others		0	0	0	0.00093148	0.000797172	0.000258554
		Sphingobacteriia				0.00391682	0.00909676	0.00274697	0.0886769	0.0358381	0.00457736
			Sphingobacteriales			0.00391682	0.00909676	0.00274697	0.0886769	0.0358381	0.00457736
				Cyclobacteriaceae	Cyclobacterium	0	0	0	0.0111032	0.00433246	0.0028824
				Saprospiraceae		0.00391682	0.00624828	0.00274697	0.0773129	0.0313323	0.00151302
					Haliscomenobacter	0.00391682	0.00496187	0	0.00476918	0.00530293	7.66085e-05
					Lewinella	0	0	0	0.0056634	0.00285942	0.000287282
					Others	0	0.00128641	0.00274697	0.0668803	0.02317	0.00114913
				Others		0	0.00284848	0	0.000260814	0.000173298	0.000181945
		Others				0.0136573	0.032344	0.000440551	0.00462014	0.00460973	0.00168539
	Chlamydiae	Chlamydiia	Chlamydiales			0	0.00450243	0.000362807	0	0.00369125	0
	Chloroflexi					0.0206148	0.0133235	0.000466466	0.000670666	0.000814502	0.000450075
		Anaerolineae	Anaerolineales	Anaerolineaceae		0.0115443	0.0133235	0	0	0	0
		Caldilineae	Caldilineales	Caldilineaceae		0	0	0	0.000447111	0.000346596	7.66085e-05
		Others				0.00907053	0	0.000466466	0.000223555	0.000467905	0.000373467
	Fibrobacteres	Fibrobacteria	Fibrobacterales	Fibrobacteraceae	Fibrobacter	0.00517948	0	0	0	0	0
	Fusobacteria	Fusobacteriia	Fusobacteriales			0.00847785	0.0138749	0.000336892	0	0.000797172	0.0013215
				Fusobacteriaceae		0.00657098	0.0138749	0.000336892	0	0.000710523	0.0013215
					Fusobacterium	0.00657098	0.000183773	0	0	0.000710523	0.000239402
					Propionigenium	0	0.0123128	0	0	0	0
					Psychrilyobacter	0	0.0013783	0	0	0	0.0010821
					Others	0	0	0.000336892	0	0	0
				Leptotrichiaceae	Leptotrichia	0.00190687	0	0	0	8.66491e-05	0
	Planctomycetes					0.00755018	0.0020215	0.00274697	0.0358061	0.0213503	0.00139811
		Phycisphaerae	Phycisphaerales	Phycisphaeraceae	Phycisphaera	0	0	0.000984762	0.00655762	0.00318869	0.000306434
		Planctomycetia	Planctomycetales	Planctomycetaceae		0.00755018	0.0020215	0.00176221	0.0272737	0.01298	0.000622444
					Planctomyces	0	0	0	0.0200827	0.00687994	0.000229826
					Rhodopirellula	0	0.0020215	0	0.00700473	0.00554554	0.000181945
					Others	0.00755018	0	0.00176221	0.000186296	0.000554554	0.000210673
		Others				0	0	0	0.00197474	0.00518162	0.000469227
	Proteobacteria					0.202412	0.428375	0.642542	0.576216	0.76804	0.763998
		Alphaproteobacteria				0.0468988	0.0154369	0.0137089	0.0595775	0.0499792	0.051366
			Alphaproteobacteria_incertae_sedis		Geminicoccus	0	0	0	0.000745184	0.00097047	0.000545836
			Caulobacterales	Hyphomonadaceae	Hyphomonas	0	0	0	0.00424755	0.0021489	0.00236529
			Rhizobiales			0.0333187	9.18864e-05	0.00163263	0.00268266	0.00190628	0.00162793
				Aurantimonadaceae	Others	0.00322107	0	0	0	0	0
				Brucellaceae	Brucella	0.00247378	0	0.00163263	3.72592e-05	0	7.66085e-05
				Phyllobacteriaceae		0.00170072	9.18864e-05	0	0.00253363	0.00155968	0.000861846
					Nitratireductor	0	9.18864e-05	0	0.00253363	0.00155968	0.000861846
					Phyllobacterium	0.00170072	0	0	0	0	0
				Rhizobiaceae	Rhizobium	0.0254851	0	0	0.000111778	0.000346596	0.000689477
				Others		0.000438065	0	0	0	0	0
			Rhodobacterales	Rhodobacteraceae		0.00479295	0.015345	0.00743755	0.0469466	0.0411063	0.0403057
					Labrenzia	0	0	0.000155489	0.00137859	0.000381256	0.00022025
					Loktanella	0.0018038	0.000459432	0	0	0	0
					Pontibaca	0	0	0	0.000856962	0.00140372	0.000181945
					Ruegeria	0	0	0	0.00376318	0.00369125	0.00058414
					Sulfitobacter	0	0	0.000181404	0.00454562	0.000502565	0.000517108
					Yangia	0	0	0	0.000298074	0.000623874	0.000162793
					Others	0.00298915	0.0148856	0.00710065	0.0361042	0.0345037	0.0386394
			Sneathiellales	Sneathiellaceae	Sneathiella	0	0	7.77444e-05	0.00346511	0.00258214	0.00150344
			Sphingomonadales			0.00231917	0	0.000181404	0.000298074	0.000138639	0
				Erythrobacteraceae	Altererythrobacter	0	0	0.000181404	0.000298074	0.000138639	0
				Sphingomonadaceae	Sphingomonas	0.00231917	0	0	0	0	0
			Others	SAR11	Candidatus Pelagibacter	0.00646791	0	0	0	1.73298e-05	0.000335162
			Others	Others		0	0	0.0043796	0.00119229	0.00110911	0.0046827
		Betaproteobacteria				0.0437808	0.00376734	0.0161708	0.00197474	0.00355261	0.00367721
			Burkholderiales			0.022599	0.000367546	0.0126982	3.72592e-05	3.46596e-05	0.00167581
				Comamonadaceae	Delftia	0.000438065	0.000367546	0.0126982	3.72592e-05	3.46596e-05	0.000239402
				Oxalobacteraceae		0.022161	0	0	0	0	0.00143641
			Methylophilales	Methylophilaceae		0.00355606	0	0	0	0	0
			Neisseriales	Neisseriaceae		0	0	0.00189178	0	6.93193e-05	0
			Rhodocyclales	Rhodocyclaceae	Azoarcus	0	0	0.000544211	0.00152763	0.00154235	0.00190564
			Others			0.0176257	0.0033998	0.00103659	0.000409851	0.00190628	9.57607e-05
		Deltaproteobacteria				0.0197387	0.116144	0.00126982	0.0138604	0.0112297	0.000555412
			Bdellovibrionales	Bdellovibrionaceae	Vampirovibrio	0.00275723	0	0	0	0	0
			Desulfobacterales			0.00159765	0.0774603	0.00126982	7.45184e-05	0	0
				Desulfobacteraceae	Desulfosarcina	0	0.00955619	0.000285063	0	0	0
				Desulfobulbaceae		0	0.0679041	0.000984762	7.45184e-05	0	0
					Desulfobulbus	0	0.00569696	0.000984762	0	0	0
					Others	0	0.0622071	0	7.45184e-05	0	0
				Desulfovibrionaceae		0.00159765	0	0	0	0	0
			Desulfuromonadales	Desulfuromonadaceae		0	0.0235229	0	0	0	0
			Myxococcales	Nannocystaceae		0	0	0	0.0137859	0.0112297	0.000555412
					Nannocystis	0	0	0	0.0124818	0.000103979	0
					Other	0	0	0	0.00130407	0.0111257	0.000555412
			Syntrophobacterales	Syntrophobacteraceae	Syntrophobacter	0.00497333	0.0067996	0	0	0	0
			Others			0.0104105	0.00836166	0	0	0	0
		Epsilonproteobacteria	Campylobacterales			0	0.0474134	0.0104177	0	0	0.000172369
				Campylobacteraceae	Arcobacter	0	0.000183773	0.0104177	0	0	0.000172369
				Helicobacteraceae	Sulfurovum	0	0.0472296	0	0	0	0
		Gammaproteobacteria				0.0919937	0.245612	0.600974	0.500803	0.703279	0.708227
			Enterobacteriales	Enterobacteriaceae		0.00997243	9.18864e-05	0.000751529	0	0	4.78803e-05
					Escherichia/Shigella	0.0018038	9.18864e-05	0.000751529	0	0	0
					Klebsiella	0.00569485	0	0	0	0	4.78803e-05
					Others	0.00247378	0	0	0	0	0
			Vibrionales	Vibrionaceae	Vibrio	0.0018038	0.00238905	0.35284	0.227246	0.132816	0.00957607
			Aeromonadales			0.0136058	0	0.000388722	0	0	0.000210673
				Aeromonadaceae	Aeromonas	0	0	0.000388722	0	0	0
				Succinivibrionaceae		0.0136058	0	0	0	0	0.000210673
					Succinivibrio	0.00974051	0	0	0	0	0.000210673
					Others	0.00386528	0	0	0	0	0
			Alteromonadales			2.57685e-05	0.0240742	0.150047	0.143783	0.457351	0.671579
				Alteromonadaceae		0	0.00266471	0.00463875	0.000186296	1.73298e-05	0.0473058
					Glaciecola	0	0	0.00463875	0.000186296	1.73298e-05	0.0473058
					Haliea	0	0.00266471	0	0	0	0
				Colwelliaceae		0	0	0.0908832	0.0048437	0.00107445	0.014661
					Colwellia	0	0	0.0129574	0.00476918	0.000537224	0.0145556
					Thalassomonas	0	0	0.0779258	7.45184e-05	0.000537224	0.000105337
				Ferrimonadaceae	Ferrimonas	0	0.0208582	0	7.45184e-05	0	0
				Pseudoalteromonadaceae		0	9.18864e-05	0.0497046	0	0	0.00812051
					Pseudoalteromonas	0	9.18864e-05	0.0497046	0	0	0.00746933
					Psychrosphaera	0	0	0	0	0	0.000651173
				Psychromonadaceae	Psychromonas	2.57685e-05	0	0	0.138679	0.456225	0.599567
				Shewanellaceae	Shewanella	0	0.000367546	0.00396496	0	3.46596e-05	0.00192479
				Others	Others	0	9.18864e-05	0.000855188	0	0	0
			Chromatiales	Ectothiorhodospiraceae		0	0.0013783	0	0	0	0
			Gammaproteobacteria_incertae_sedis			0	0.0822384	0.00266922	0.0222437	0.0151116	0.00893447
					Gallaecimonas	0	0	0.00145123	0	0	0
					Marinicella	0	0	0.00108842	0.0221692	0.0151116	0.00893447
					Thioprofundum	0	0.0779197	0.000129574	7.45184e-05	0	0
					Others	0	0.00431866	0	0	0	0
			Oceanospirillales			0	9.18864e-05	0.0894838	0.104102	0.093685	0.0137895
				Halomonadaceae		0	9.18864e-05	0.0305276	0.0681098	0.0110738	0.00317925
					Cobetia	0	9.18864e-05	0.0283249	0.0502254	0.00611743	0.00142683
					Halomonas	0	0	0.00220276	0.0178844	0.00495633	0.00175242
				Oceanospirillaceae		0	0	0.0589562	0.0359924	0.0826113	0.0106103
					Marinomonas	0	0	0.058101	0.000149037	0	0.000507532
					Neptunomonas	0	0	0	0.000111778	0	0.00816839
					Others	0	0	0.000855188	0.0357316	0.0826113	0.00193437
			Pseudomonadales			0.0608653	0.000183773	0.00165855	3.72592e-05	5.19895e-05	0.00104379
				Moraxellaceae	Acinetobacter	0.0146623	9.18864e-05	0.000492381	0	0	5.74564e-05
				Pseudomonadaceae	Pseudomonas	0.046203	9.18864e-05	0.00116617	3.72592e-05	5.19895e-05	0.000986335
			Thiotrichales	Thiotrichaceae	Leucothrix	0	0	0	0	0	0.0024419
			Xanthomonadales	Xanthomonadaceae		0.00572062	0	0.00196952	0	1.73298e-05	0
					Luteimonas	0.00198418	0	0	0	0	0
					Lysobacter	0.00257685	0	0	0	0	0
					Stenotrophomonas	0.00115958	0	0.00196952	0	1.73298e-05	0
			Others	Others	Others	0	0.135165	0.00116617	0.00339059	0.00424581	0.000603292
	Spirochaetes	Spirochaetia	Spirochaetales	Spirochaetaceae	Treponema	0	0	0	0	0.000450575	0.000172369
	Tenericutes					0.0050764	0	0	0	0	0.000181945
		Mollicutes				0.0050764	0	0	0	0	0.000181945
			Anaeroplasmatales	Anaeroplasmataceae	Anaeroplasma	0.00208725	0	0	0	0	0
			Mycoplasmatales	Mycoplasmataceae		0.00298915	0	0	0	0	0.000181945
					Others	0.00298915	0	0	0	0	0
					Mycoplasma	0	0	0	0	0	0.000181945
	Thermotogae	Thermotogae	Thermotogales	Thermotogaceae	Thermococcoides	0	0	0.000466466	0	0	0
	Verrucomicrobia					0.0201252	0.0140586	0.00212501	0.0131152	0.00315403	0.0103422
		Opitutae				0.00394259	0.00303225	0	0.00130407	0.00185429	0
			Opitutales	Opitutaceae	Opitutus	0	0	0	0.00130407	0.00185429	0
			Puniceicoccales	Puniceicoccaceae	Coraliomargarita	0.00394259	0.00303225	0	0	0	0
		Verrucomicrobiae	Verrucomicrobiales			0.00463834	0.0110264	0.000803359	0.0118112	0.00129974	0.0101219
				Verrucomicrobiaceae		0.00463834	0.00220527	0.000803359	0.0118112	0.00129974	0.0101219
					Akkermansia	0.00463834	0	0	0	0	0.000354314
					Luteolibacter	0	0	0.000310978	0	0	0
					Roseibacillus	0	0	0	0.00335333	0	0.00588928
					Others	0	0.00220527	0.000492381	0.00845784	0.00129974	0.00387831
				Others		0	0.0088211	0	0	0	0
		Others				0.0115443	0	0.00132165	0	0	0.00022025
	Candidatus Saccharibacteria				Saccharibacteria_genera_incertae_sedis	0.00757595	0.00128641	0	7.45184e-05	0.000173298	0
	Cyanobacteria/Chloroplast	Chloroplast		Chloroplast		0.00309223	0.24405	0.00334301	0	0	0
					Bacillariophyta	0.000979205	0.24405	0	0	0	0
					Streptophyta	0.00211302	0	0.00334301	0	0	0
	Firmicutes					0.254954	0.00156207	0.254255	0.0501118	0.00516429	0.00748848
		Bacilli				0.0539851	0.00110264	0.236633	0.0501118	0.00480036	0.00493167
			Bacillales			0.00829747	0	0.202633	0.05	0.00438444	0.000756509
				Bacillaceae	Bacillus	0.00659675	0	0.201	0.05	0.00192361	0.000689477
				Planococcaceae	Lysinibacillus	0	0	0	0	0.00246083	0
				Staphylococcaceae	Staphylococcus	0.00170072	0	0.00163263	0	0	6.70325e-05
			Lactobacillales			0.0456876	0.00110264	0.0340002	0.000111778	0.000415916	0.00417517
				Enterococcaceae	Enterococcus	0.00249955	0.000735091	0.015212	0	8.66491e-05	0.000517108
				Lactobacillaceae	Lactobacillus	0.0152292	0.000367546	0.00831865	0	0	0.000306434
				Lactobacillaceae	Pediococcus	0.0036849	0	0	0	0	0
				Leuconostocaceae	Weissella	0	0	0.00145123	0.000111778	0	0.000191521
				Streptococcaceae	Streptococcus	0.024274	0	0.00901835	0	0.000329267	0.0031601
		Clostridia				0.188265	0	0.00176221	0	1.73298e-05	0.00146514
			Clostridiales			0.179684	0	0.00176221	0	1.73298e-05	0.00121616
				Clostridiaceae	Clostridium sensu stricto	0.000566908	0	0	0	1.73298e-05	0
				Clostridiales_Incertae Sedis XIII	Anaerovorax	0.00157188	0	0	0	0	0
				Lachnospiraceae		0.0470276	0	0.000699699	0	0	0.000105337
					Blautia	0.00190687	0	0	0	0	0
					Butyrivibrio	0.00275723	0	0	0	0	0
					Lachnoanaerobaculum	0.00172649	0	0	0	0	0
					Lachnospiracea_incertae_sedis	0.00667405	0	0	0	0	7.66085e-05
					Moryella	0.000644214	0	0	0	0	0
					Other	0.0333187	0	0.000699699	0	0	2.87282e-05
				Ruminococcaceae		0.101554	0	0.00106251	0	0	0.000756509
					Acetivibrio	0.00798825	0	0	0	0	0
					Clostridium	0.010462	0	0	0	0	0
					Oscillibacter	0.00383951	0	0	0	0	0
					Ruminococcus	0.00443219	0	0	0	0	0.000114913
					Others	0.0748319	0	0.00106251	0	0	0.000641597
				Others		0.0289638	0	0	0	0	0.000354314
			Others			0.00858093	0	0	0	0	0.000248978
		Erysipelotrichia	Erysipelotrichales	Erysipelotrichaceae		0.00280877	0.000367546	0.00774852	0	0	0
					Erysipelotrichaceae_incertae_sedis	0	0.000367546	0.00774852	0	0	0
					Others	0.00280877	0	0	0	0	0
		Negativicutes	Selenomonadales			0.00989512	9.18864e-05	0.00811133	0	0.000346596	0.00109167
				Acidaminococcaceae		0.00396836	0	0	0	0	0.000718205
					Phascolarctobacterium	0.000489602	0	0	0	0	0
					Succiniclasticum	0.00347875	0	0	0	0	0.000718205
				Veillonellaceae		0.00592677	9.18864e-05	0.00811133	0	0.000346596	0.000373467
					Anaerovibrio	0.0018038	0	0	0	0	0.000191521
					Selenomonas	0.00412297	0	0	0	0	0
					Veillonella	0	9.18864e-05	0.00811133	0	0.000346596	0.000181945
	Ignavibacteriae	Ignavibacteria	Ignavibacteriales	Ignavibacteriaceae	Ignavibacterium	0	0.0013783	0	0	0	0
	Nitrospinae	Nitrospinia	Nitrospinales	Nitrospinaceae	Nitrospina	0	0	0	0	0.000467905	0
	Nitrospirae	"Nitrospira"	"Nitrospirales"	"Nitrospiraceae"	Nitrospira	0	0	0	0	0	0.000737357
	Parcubacteria				Parcubacteria_genera_incertae_sedis	0.0027057	0	0	0.00883043	0.00107445	0
	Others					0.0710697	0.0170909	0.00917384	0.00193748	0.00320602	0.00217377
Unassigned	Other	Other	Other	Other	Other	0.019146	0.00119452	0.00769669	0.00156489	3.46596e-05	0.000756509
Sum						1	1	0.999963	0.999963	0.999966	1.00001
