# Supplementary material for: Pilot plant study on nitrogen and phosphorus removal in marine wastewater by marine sediment with sequencing batch reactor
Source: PLoS One. 2020 May 19;15(5):e0233042. doi: 10.1371/journal.pone.0233042 (PMC7236998; doi:10.1371/journal.pone.0233042)
Supplement: S3 Table — (XLSX) [file pone.0233042.s011.xlsx]

## Sheet: Table S3
	S3 Table. Comparative analysis of bacterial community between eco-HEMS and AGS in summer.
	Kingdom	Phylum	Class	Order	Family	Genus	eco-HEMS Summer1	eco-HEMS summer2	AGS
	Bacteria						0.833459	0.961248	0.965538
		Bacteroidetes					0.0287594	0.0527792	0.0195248
			Cytophagia	Cytophagales	Flammeovirgaceae		0.00131579	0.00122742	0.0115267
						Flexithrix	0	0	0.00470478
						Luteivirga	0	0	0.00317572
						Marinoscillum	0.00075188	0.00105208	0
						Marivirga	0.00056391	0.000175346	0
						Others	0	0	0.0036462
			Flavobacteriia				0.0255639	0.0291075	0.00646907
				Flavobacteriales	Cryomorphaceae		0	0.00157812	0.00199953
						Crocinitomix	0	0.000175346	0.000588097
						Owenweeksia	0	0.00140277	0.000823336
						Others	0	0	0.000588097
				Flavobacteriales	Flavobacteriaceae		0.0255639	0.0275294	0.000117619
						Arenibacter	0.00808271	0.00350693	0
						Bizionia	0.00075188	0	0
						Gilvibacter	0.00357143	0.000526039	0
						Muricauda	0.00150376	0.00578643	0.000117619
						Psychroserpens	0.00131579	0.0135017	0
						Vitellibacter	0.00864662	0.00263019	0
						Others	0.00169173	0.00157812	0
				Flavobacteriales	Others		0	0	0.00435192
			Sphingobacteriia	Sphingobacteriales			0.0018797	0.0224443	0.00152905
					Chitinophagaceae		0.00056391	0.0149044	0.00129381
					Saprospiraceae		0.00131579	0.00753989	0.000235239
						Lewinella	0	0.0022795	0
						Lewinella cohaerens DSM 23179	0	0.00280554	0
						Phaeodactylibacter	0.00075188	0.000876732	0.000235239
						Portibacter	0.00056391	0.00157812	0
		Chlorobi	Ignavibacteria	Ignavibacteriales			0.00112782	0.00175346	0.00294048
		Chloroflexi					0.00413534	0.0105208	0.0170548
			Anaerolineae	Anaerolineales	Anaerolineaceae		0.00357143	0.00350693	0.0129381
			Ardenticatenia				0.00056391	0.00701385	0.00411668
		Firmicutes					0.154887	0.0219183	0.0199953
			Bacilli	Bacillales	Bacillaceae	Bacillus	0.154135	0.0208662	0.00811574
			Clostridia	Clostridiales	incertae sedis	Fusibacter	0.00075188	0.00105208	0.0118796
		Gracilibacteria					0.00206767	0.0049097	0.00599859
		Hydrogenedentes					0	0	0.00223477
		Latescibacteria					0.00112782	0	0
		Lentisphaerae					0	0	0.00329334
			Lentisphaeria	Lentisphaerales	Lentisphaeraceae	Lentisphaera	0	0	0.00329334
		Parcubacteria					0.0934211	0.0133263	0
		Planctomycetes					0.00281955	0.0969665	0.0245825
			Phycisphaerae	Phycisphaerales	Phycisphaeraceae		0.00206767	0.0969665	0.0245825
			Phycisphaerae	Others			0.00075188	0	0
		Proteobacteria					0.538346	0.750482	0.8498
			Alphaproteobacteria				0.100564	0.240224	0.611033
				Caulobacterales	Hyphomonadaceae		0.00131579	0.00596177	0.000823336
				Parvularculales	Parvularculaceae	Parvularcula	0	0.000350693	0.0508116
				Rhizobiales			0	0.00105208	0.00399906
					Hyphomicrobiaceae	Filomicrobium	0	0	0.00176429
					Phyllobacteriaceae		0	0.00105208	0.00223477
						Cohaesibacter	0	0.000701385	0
						Pseudahrensia	0	0.000350693	0.00223477
				Rhodobacterales	Rhodobacteraceae		0.0953008	0.223216	0.527523
						Actibacterium	0	0.00175346	0.00952717
						Aestuariivita	0	0.000350693	0.00446954
						Albimonas	0	0	0.000470478
						Celeribacter	0	0.00105208	0.000235239
						Dinoroseobacter	0	0.000876732	0
						Donghicola	0.00093985	0.000526039	0.000470478
						Ketogulonicigenium	0.00112782	0.000701385	0.000940955
						Litoreibacter	0.00037594	0.00140277	0
						Maribius	0.00075188	0.00403297	0
						Marinosulfonomonas	0	0.00122742	0
						Marinovum	0	0	0.00282287
						Maritimibacter	0	0.0126249	0
						Marivita	0.00150376	0.00298089	0.000470478
						Pelagibaca	0	0	0.0205834
						Pelagicola	0.00075188	0.00263019	0
						Primorskyibacter	0.0105263	0.0120989	0
						Pseudoruegeria	0.00056391	0	0.0125853
						Roseovarius	0.00432331	0.044538	0.387909
						Ruegeria	0.00093985	0.00175346	0
						Sagittula	0.00018797	0	0.000823336
						Salinihabitans	0.00075188	0.00806593	0
						Shimia	0.00018797	0.000350693	0.000470478
						Sulfitobacter	0.00056391	0.00964405	0.0158786
						Tateyamaria	0	0.00420831	0
						Thalassobacter	0	0	0.000588097
						Tropicibacter	0.0133459	0.00736454	0.0078805
						Tropicimonas	0	0.00105208	0.000470478
						Others	0.0584586	0.10398	0.0609268
				Rhodospirillales	Rhodospirillaceae		0.00169173	0.0049097	0.00588097
						Magnetovibrio	0.00093985	0.000876732	0.000235239
						Thalassospira	0.00075188	0.00403297	0.00482239
						Others	0	0	0.000823336
				Rickettsiales	Others		0.00075188	0	0.00411668
				Sneathiellales	Sneathiellaceae	Sneathiella	0.00131579	0.00368227	0.000235239
				Sphingomonadales	Sphingomonadaceae	Parasphingopyxis	0.00018797	0.000526039	0
				Others			0	0.000526039	0.0176429
			Betaproteobacteria				0.00676692	0.176223	0.00211715
				Nitrosomonadales	Nitrosomonadaceae	Nitrosomonas	0.00037594	0.00122742	0
				Rhodocyclales	Rhodocyclaceae	Denitromonas	0.00639098	0.174996	0.00141143
				Others	Others	Others	0	0	0.000705716
			Deltaproteobacteria				0.012594	0.0315623	0.00811574
				Bdellovibrionales			0.00676692	0.0094687	0.000588097
					Bacteriovoracaceae	Peredibacter	0.00338346	0.000701385	0
					Bdellovibrionaceae	Bdellovibrio	0.00300752	0.000175346	0
					OM27 clade		0.00037594	0.00859197	0.000588097
				Desulfobacterales			0.00244361	0.000701385	0.00117619
					Desulfobacteraceae	Desulfobacula	0	0.000175346	0.00117619
					Desulfobulbaceae	Desulforhopalus	0.00244361	0.000526039	0
				Desulfuromonadales			0	0	0.00223477
				Myxococcales			0.00338346	0.0213922	0.00411668
					Nannocystaceae	Nannocystis	0	0.00403297	0
					Sandaracinaceae	Sandaracinus	0	0.00105208	0
					Others		0.00338346	0.0163072	0.00411668
			Epsilonproteobacteria				0.0343985	0.0983693	0.00117619
				Campylobacterales			0.0336466	0.0983693	0.000235239
					Campylobacteraceae	Arcobacter	0.0336466	0.0885499	0
					Helicobacteraceae	Sulfurimonas	0	0.00981939	0.000235239
				Others	Others	Others	0.00075188	0	0.000940955
			Gammaproteobacteria				0.384023	0.198492	0.227358
				Alteromonadales	Psychromonadaceae	Psychromonas	0.0516917	0.00105208	0
				Cellvibrionales	Cellvibrionaceae		0.00075188	0.000701385	0
						Pseudoteredinibacter	0.00075188	0	0
						Simiduia	0	0.000701385	0
				Chromatiales	Granulosicoccaceae	Granulosicoccus	0.00037594	0.004559	0.151023
				Legionellales	Coxiellaceae	Coxiella	0	0	0.00105857
				Oceanospirillales			0.00281955	0.00981939	0.0302282
					Alcanivoracaceae	Marinicella	0.00075188	0.00333158	0.00223477
					Oceanospirillaceae		0.00206767	0.00648781	0.0279934
						Marinobacterium	0.00093985	0	0
						Neptuniibacter	0.00018797	0.000701385	0.000940955
						Neptunomonas	0.00093985	0.00578643	0.0270525
				Thiotrichales	Piscirickettsiaceae	Methylophaga	0	0	0.0103505
				Thiotrichales	Thiotrichaceae	Leucothrix mucor DSM 2157	0.00131579	0.0261266	0.000940955
				Vibrionales	Vibrionaceae	Vibrio	0.323684	0.14694	0.00411668
				Xanthomonadales	Xanthomonadaceae		0.00206767	0.00105208	0.0208186
				Unclassifed			0.00131579	0.00824128	0.00882145
						Candidatus Thiobios	0	0	0.00623383
						Sedimenticola	0	0.00578643	0
						Thiolapillus	0.00131579	0.00245485	0.00258763
			Zetaproteobacteria	Mariprofundales	Mariprofundaceae	Mariprofundus	0	0.00561108	0
		Saccharibacteria	Others				0.00225564	0.00210416	0
		Spirochaetes	Spirochaetia	Spirochaetales	Spirochaetaceae		0.00093985	0.00543574	0.000470478
		Tenericutes	Mollicutes				0.00319549	0.000526039	0.0116443
				Acholeplasmatales	Acholeplasmataceae	Acholeplasma	0.00206767	0.000350693	0
				Others			0.00112782	0.000175346	0.0116443
		Verrucomicrobia	Opitutae	Puniceicoccales	Puniceicoccaceae	Pelagicoccus	0.00037594	0.000175346	0.00211715
		Others					0	0.000350693	0.00588097
	Unassigned	Others	Others	Others	Others	Others	0.166541	0.0387515	0.0344625
	Sum						1	1	1
